# Supplementary material for: Incidence, Speciation, and Morpho-Genetic Diversity of Penicillium spp. Causing Blue Mold of Stored Pome Fruits in Serbia
Source: J Fungi (Basel). 2021 Nov 28;7(12):1019. doi: 10.3390/jof7121019 (PMC8709240; doi:10.3390/jof7121019)
Supplement: Supplementary file 1 [file jof-07-01019-s001.zip]

Archive with 1 entries (1 files):
- jof-1470907-supplementary.pdf
